# Supplementary material for: The efficacy of the benzimidazoles oxfendazole and flubendazole against Litomosoides sigmodontis is dependent on the adaptive and innate immune system
Source: Front Microbiol. 2023 Jun 27;14:1213143. doi: 10.3389/fmicb.2023.1213143 (PMC10335397; doi:10.3389/fmicb.2023.1213143)
Supplement: Supplementary file 1 [file Data_Sheet_1.zip]

Archive with 3 entries (3 files):
- Supplementary Figures S1-S5.pdf
- Supplementary Table S1.xlsx
- Supplementary Tables S2-S4.docx
