# Supplementary material for: The efficacy of the benzimidazoles oxfendazole and flubendazole against Litomosoides sigmodontis is dependent on the adaptive and innate immune system
Source: Front Microbiol. 2023 Jun 27;14:1213143. doi: 10.3389/fmicb.2023.1213143 (PMC10335397; doi:10.3389/fmicb.2023.1213143)
Supplement: Supplementary file 1 [file Data_Sheet_1.zip › Supplementary Table S1.xlsx]

## Sheet: OXF Exp. - No. of Adult Worms
	Date of Infection	Date of Necropsy	BALB/c WT			ΔdblGata1			IL-4r/IL-5 KO			µMT			Rag2/IL-2rγ KO
			Vehicle	5 MPK	12.5 MPK	Vehicle	5 MPK	12.5 MPK	Vehicle	5 MPK	12.5 MPK	Vehicle	5 MPK	12.5 MPK	Vehicle	5 MPK	12.5 MPK
Exp. 1	2019-09-09	2019-11-18	22	1	1				165	20	23
			36	0	0				74	95	209
			27		0				150		204
					1						50
Exp. 2	2020-01-27	2020-04-06	3	0	0	5	2	3
			7	0	0	11	1	1
			5	1	0	13	5	1
			5	1	0	10	2	1
			3	0	0	3	4
Exp. 3	2020-02-18	2020-04-28	10	0	0	8	22	4	29	1	15
			5	3	0	16	1	0	48	26	4
			18	1	3	48	5	2	4	9	4
			1	4	13	10	1	3	83	29	9
			7	4	5	15	0	26	4	35	3
							11			0
Exp. 4	2021-01-07	2021-03-18	20		1				20	12	39
			7		0				29	3	31
			11		0				25	17	24
			19		1				6	6	17
			8
Exp. 5	2021-07-26	2021-10-04	22	2	11							39	6	4	66	78	88
			67	6	15							23	17	21	39	88	79
			34	2	10							33	6	32		76	56
			39	13	4							35	10	8
												13
Exp. 6	2022-05-30	2022-08-08	19	1	2							22	15	6	152	291
			17	40	1							11	12	0	39	140
			3	7	0							50	3	22	23
			39	13	14							13	5	34	10
			52	12	9							11
Explanation
Different mouse strains were naturally infected with Litomosoides sigmodontis and treated orally with 5 or 12.5 mg/kg oxfendazole twice per day for 5 days 35 days after the infection. Necropsies were performed 70 days after the infection
Each cell indicates number of adult worms isolated from the thoracic cavity for one mouse

## Sheet: OXF Exp. - No. of MF 70 dpi
	Date of Infection	Date of Necropsy	BALB/c WT			ΔdblGata1			IL-4r/IL-5 KO			µMT			Rag2/IL-2rγ KO
			Vehicle	5 MPK	12.5 MPK	Vehicle	5 MPK	12.5 MPK	Vehicle	5 MPK	12.5 MPK	Vehicle	5 MPK	12.5 MPK	Vehicle	5 MPK	12.5 MPK
Exp. 1	2019-09-09	2019-11-18	0	0	0				2228	0	12
			9	0	0				2008	881	50
			0		0				6674		1555
					0						0
Exp. 2	2020-01-27	2020-04-06	7	0	0	63	0	0
			0	0	0	462	47	4
			7	0	0	0	0	0
			9	0	0	0	0	0
			0	1	0	0	2
Exp. 3	2020-02-18	2020-04-28	3	0	0	0	42	7	2362	81	122
			3	0	0	35	6	0	564	252	19
			74	0	0	0	0	15	0	443	59
			0	4	0	0	0	5	134	12	3
			0	0	0	0	0	61	86	406	58
							2			287
Exp. 4	2021-01-07	2021-03-18	4		0				8801	283	442
			13		0				15700	0	125
			0		0				5300	204	97
			0		0				3900	331	397
			12
Exp. 5	2021-07-26	2021-10-04	141	0	0							100	0	0	9600	2460	1684
			0	0	0							0	0	0	7300	2294	1556
			125	0	0							0	0	0		724	1515
			0	0	0							58	0	0
												11
Exp. 6	2022-05-30	2022-08-08	2	8	0							0	0	0	2400	1190
			0	0	0							15	0	0	36650	2228
			4	0	0							34	0	0	12400
			63	0	0							38	0	0	8050
			0	0	47							188
Explanation
Different mouse strains were naturally infected with Litomosoides sigmodontis and treated orally with 5 or 12.5 mg/kg oxfendazole twice per day for 5 days 35 days after the infection. 50 µl blood was taken from the facial vein to quantify MF numbers 70 dpi.
Each cell indicates number of MF per 50 µl peripheral blood for one mouse

## Sheet: FBZ Exp. - No. of Adult Worms
	Date of Infection	Date of Necropsy	BALB/c WT			ΔdblGata1			IL-4r/IL-5 KO			µMT		Rag2/IL-2rγ KO
			Vehicle	2d FBZ	5d FBZ	Vehicle	2d FBZ	5d FBZ	Vehicle	2d FBZ	5d FBZ	Vehicle	2d FBZ	Vehicle	2d FBZ
Exp. 1	2020-04-07	2020-06-16	2	0	0	8	0	0
			3	0	0	5	4	0
			8	4	0	1	0	1
			9	0	0	10	3	0
			3	0	1	9	16	2
							0	3
Exp. 2	2020-04-27	2020-07-06	40	13	0				107	111	21
			11	0	0				87	42	6
			9	0	0				93	33	5
			9	7	0				142	42	19
			7	3	0				51	145	29
										174
Exp. 3	2020-07-27	2020-10-05	5	0	0	2	5	1	69	19	0
			17	0	0	0	2	3	2	61	1
			9	0	0	2	17	5	17	51	2
			7	0	0	4	8	1	50	18	3
			17	0	0	4	12				25
Exp. 4	2020-12-01	2021-02-09	10	1								24	9
			28	4								41	8
			35	0								68	19
			45	9								81	11
			16	3								14	7
Exp. 5	2021-01-07	2021-03-18	20	7										22	10
			7	0										7	3
			11	29										9	3
			19	2										0	15
			8	0										10	14
Explanation
Different mouse strains were naturally infected with Litomosoides sigmodontis and treated subcutaneously with 2 mg flubendazole once per day for 2 or 5 days 35 days after the infection. Necropsies were performed 70 days after the infection
Each cell indicates number of adult worms isolated from the thoracic cavity for one mouse

## Sheet: FBZ Exp. - No. of MF 70 dpi
	Date of Infection	Date of Necropsy	BALB/c WT			ΔdblGata1			IL-4r/IL-5 KO			µMT		Rag2/IL-2rγ KO
			Vehicle	2d FBZ	5d FBZ	Vehicle	2d FBZ	5d FBZ	Vehicle	2d FBZ	5d FBZ	Vehicle	2d FBZ	Vehicle	2d FBZ
Exp. 1	2020-04-07	2020-06-16	10	0	0	125	0	0
			1	0	0	41	0	0
			3	0	0	0	0	0
			10	0	0	10	0	0
			10	0	0	52	0	0
							0	0
Exp. 2	2020-04-27	2020-07-06	494	0	0				449	0	0
			0	0	0				24	0	0
			76	0	0				2006	0	0
			217	0	0				697	0	0
			210	0	0				820	0	0
										0
Exp. 3	2020-07-27	2020-10-05	72	0	0	27	0	0	67	1	0
			32	0	0	9	0	0	919	0	0
			14	0	0	71	0	0	1270	0	0
			118	0	0	119	0	0	2550	0	0
			0	0	0	46	0				0
Exp. 4	2020-12-01	2021-02-09	27	0								28	0
			0	0								0	0
			1	0								19	0
			9	0								0	0
			34	0								5	0
Exp. 5	2021-01-07	2021-03-18	4	0										3211	0
			13	0										1517	0
			0	0										663	0
			0	0										1644	0
			12	0											0
Explanation
Different mouse strains were naturally infected with Litomosoides sigmodontis and treated subcutaneously with 2 mg flubendazole once per day for 2 or 5 days 35 days after the infection. 50 µl blood was taken from the facial vein to quantify MF numbers 70 dpi.
Each cell indicates number of MF per 50 µl peripheral blood for one mouse
